# Supplementary material for: Magnetic Levitation of Personalized Nanoparticle–Protein Corona as an Effective Tool for Cancer Detection
Source: Nanomaterials (Basel). 2022 Apr 19;12(9):1397. doi: 10.3390/nano12091397 (PMC9104194; doi:10.3390/nano12091397)
Supplement: Supplementary file 1 [file nanomaterials-12-01397-s001.zip]

Archive with 1 entries (1 files):
- nanomaterials-1673272-supplementary.pdf
